# Supplementary material for: Depsidone Derivatives and a Cyclopeptide Produced by Marine Fungus Aspergillus unguis under Chemical Induction and by Its Plasma Induced Mutant
Source: Molecules. 2018 Sep 3;23(9):2245. doi: 10.3390/molecules23092245 (PMC6225302; doi:10.3390/molecules23092245)
Supplement: Supplementary file 1 [file molecules-23-02245-s001.zip]

Archive with 1 entries (1 files):
- molecules-351721-SI.pdf
